# Supplementary material for: Coexistence of blaNDM–5 and tet(X4) in international high-risk Escherichia coli clone ST648 of human origin in China
Source: Front Microbiol. 2022 Nov 10;13:1031688. doi: 10.3389/fmicb.2022.1031688 (PMC9685555; doi:10.3389/fmicb.2022.1031688)
Supplement: Supplementary Table 2 — Antibiotic susceptibility profile of Escherichia coli strain ECCL209. [file Table_2.XLSX]

## Sheet: MIC of ECCL209
Numbering	gender	age	department	diagnosis	Specimen Type	Inspection time	strain	Colony count	SCF	FEP	FOX	TIG	ETP	IPM	AMK	AMC	SXT	LEV	TZP	CTX	CXM	CRO	CAZ	TOB	TCC	ATM	CZA	CIP	DOX	MIN	CL	carbapenenase	ESBL detection
									cefoperazone/sulbactam	cefepime	Cefoxitin	Tigecycline	Ertapenem	Imipenem	Amikacin	Amoxicillin/clavulanate	trimethoprim/sulfamethoxazole	Levofloxacin	Piperacillin/tazobactam	Cefotaxime	Cefuroxime	Ceftriaxone	ceftazidime	Tobramycin	n	Aztreonam	ceftazidime/avibactam	Ciprofloxacin	Doxycycline	minocycline	colistin		ESBL detection
									Sensitive breakpoint <=16	Sensitive breakpoint <=2	Sensitive breakpoint <=8	Sensitive breakpoint <=2	Sensitive breakpoint <=0.5	Sensitive breakpoint <=2	Sensitive breakpoint <=16	Sensitive breakpoint <=8	Sensitive breakpoint ≤ 2/38	Sensitive breakpoint <=0.5	Sensitive breakpoint <=16	Sensitive breakpoint <=4	Sensitive breakpoint <=4	Sensitive breakpoint <=1	Sensitive breakpoint <=4	Sensitive breakpoint <=4	Sensitive breakpoint <=16	Sensitive breakpoint <=4	Sensitive breakpoint >=13	Sensitive breakpoint <=0.25	Sensitive breakpoint <=4	Sensitive breakpoint <=4
									Resistance breakpoint>=64	Resistance breakpoint>=16	Resistance breakpoint>=32	Sensitive breakpoint >=8	Resistance breakpoint>=1	Resistance breakpoint>=8	Resistance breakpoint>=64	Resistance breakpoint>=32	Resistance breakpoint ≥ 4/76	Resistance breakpoint>=2	Resistance breakpoint>=128	Resistance breakpoint>=16	Resistance breakpoint>=32	Resistance breakpoint>=4	Resistance breakpoint>=16	Resistance breakpoint>=16	Resistance breakpoint>=128	Resistance breakpoint>=16	Resistance breakpoint<=13	Resistance breakpoint>=1	Resistance breakpoint>=16	Resistance breakpoint>=16	Resistance breakpoint>=4
ECCL209	male	94	Department of Respiratory and Critical Care Medicine	Urinary tract infection	urine	2021.9.11	ESBL+ecoli	>10E5 cfu/ml	>=64	16	>=64	>=8	>=8	>=16	<=2	>=32	≤ 2/38	>=8	>=128	>=64	>=64	>=64	>=64	<=1	>=64	>=8	13 (diameter of inhibition zone)	>=4	>=16	>=16	<=0.5	NDM metalloenzyme	+
ECCL209	male	94	Department of Respiratory and Critical Care Medicine	Urinary tract infection	urine	2021.9.01	ESBL+ecoli	>10E5 cfu/ml	>=64	>=32	>=64	>=8	>=8	>=16	<=2	>=32	≤ 2/38	>=8	>=128	>=64	>=64	>=64	>=64	<=1	>=128	>=8	13 (diameter of inhibition zone)	>=4	>=16	>=16	<=0.5	NDM metalloenzyme	+

## Sheet: MIC of Transconjugants
Strain	TIG (Tigecyline)	IPM (Impipenem)	Rif (Rifampicin)	Resistance genes
	Sensitive breakpoint <=2 µg/mL	Sensitive breakpoint <=2 µg/mL	Sensitive breakpoint <=4 µg/mL
	Sensitive breakpoint >=8 µg/Ml	Resistance breakpoint>=8 µg/mL	Resistance breakpoint>=8 µg/mL
Donor strain ECCL209	8 µg/mL	16 µg/mL	< 0.25 µg/mL	blaNDM + tet(X4)
Recipient strain EC600	< 0.25 µg/mL	< 0.125 µg/mL	> 128 µg/mL	Nil
Transconjugant T-ECCL209	16 µg/mL	32 µg/mL	> 128 µg/mL	blaNDM + tet(X4)
	Footnote: Red cells indicate resistance
